# Supplementary material for: Unaffected fellow eye neovascularization in patients with type 3 neovascularization: Incidence and risk factors
Source: PLoS One. 2021 Jul 19;16(7):e0254186. doi: 10.1371/journal.pone.0254186 (PMC8289018; doi:10.1371/journal.pone.0254186)
Supplement: S1 File — (XLSX) [file pone.0254186.s001.xlsx]

## Sheet: RAP
Patients number	Sex	Age	DM	HTN	FU months	RAPtype	TOENV	TOE NV type	TOE NV duration	SoftDrusen	RPD	SFCT	CVI
1	F	75	2	2	103	3	1	1	34	1	1	79	61.4
2	F	78	2	1	117	3	1	1	7	1	1	111	57.1
3	F	90	2	2	144	2	1	2	89	1	0	101	60.2
4	F	76	2	2	61	3	1	1	5	1	1	111	61
5	M	81	2	2	36	3	1	1	36	1	1	205	61
6	F	75	2	2	114	3	1	1	52	1	1	137	59.5
7	F	81	2	2	38	1	1	2	23	1	0	129	60.2
8	F	82	2	2	46	2	1	1	23	1	0	130	60.8
9	M	82	2	2	25	2	1	2	6	1	1	237	64.8
10	F	77	1	2	73	3	1	1	32	1	1	125	64.9
11	M	80	2	1	120	2	1	2	60	1	0	101	61.2
12	F	77	2	2	36	3	1	1	27	1	1	187	62.3
13	F	81	2	2	65	2	1	1	10	1	0	265	59.7
14	F	72	2	1	60	2	1	1	50	1	1	292	62.9
15	F	79	2	2	42	3	1	1	30	1	1	200	62.5
16	F	78	2	2	79	3	1	1	8	1	1	138	62
17	F	72	2	2	52	2	1	1	19	1	1	131	62.1
18	F	80	2	2	70	2	1	1	42	1	1	144	62.1
19	F	81	1	2	96	3	1	2	13	1	1	139	62.9
20	F	78	2	2	46	2	1	1	32	1	1	201	61.4
21	F	80	1	2	84	3	1	1	23	1	0	250	60.2
22	F	74	1	2	25	1	1	1	6	1	1	108	56.3
23	M	81	2	1	111	1	1	1	14	1	1	104	61.1
24	F	81	1	1	36	2	1	1	30	1	0	219	59.1
25	M	77	2	2	115	2	1	1	23	1	0	214	63.5
26	M	70	2	2	59	3	1	1	30	1	0	148	59.2
27	F	85	2	1	82	3	1	1	5	1	1	144	59.4
28	M	80	1	1	24	3	1	1	21	1	1	121	59.1
29	F	73	2	2	98	1	1	2	59	1	0	189	61.1
30	F	77	2	1	93	3	1	1	42	1	1	123	59.9
31	F	71	2	1	26	3	1	1	12	1	1	223	62.8
32	F	90	1	1	53	1	1	1	46	1	1	83	63.1
33	F	73	2	2	53	2	1	1	25	0	1	209	58.4
34	F	70	2	2	105	1	1	1	59	0	1	193	59.9
35	F	75	1	2	96	2	1	1	32	1	0	216	60.6
36	F	80	2	1	78	3	1	1	26	0	1	92	60.3
37	F	80	1	2	39	1	1	1	15	0	1	116	58.5
38	F	75	2	1	100	2	1	1	34	0	1	112	61.7
39	F	79	2	1	51	2	1	1	8	0	1	191	62.3
40	F	66	2	1	26	1	1	1	11	0	1	117	59.6
41	F	74	1	1	57	2	1	1	45	1	1	162	59.9
42	F	66	2	2	38	3	1	1	21	1	1	124	56.5
43	F	74	1	1	56	3	1	1	37	1	0	228	61.3
44	M	68	2	2	39	2	1	1	21	1	0	226	62.4
45	M	65	2	2	44	1	1	2	35	1	1	96	61.4
46	F	68	2	1	62	3	1	1	24	1	0	131	58.5
47	F	80	2	1	124	1	1	1	95	1	0	163	59.5
48	F	85	1	1	69	3	1	1	26	0	1	128	56.8
49	F	77	2	2	84	1	1	1	27	1	0	96	62.6
50	F	79	2	2	72	2	2	0	#NULL!	1	1	158	61.9
51	F	85	2	2	25	3	2	0	#NULL!	1	1	64	65.3
52	F	58	2	2	72	3	2	0	#NULL!	1	1	146	62.7
53	F	78	2	2	75	3	2	0	#NULL!	0	0	110	62.4
54	F	75	2	2	48	3	2	0	#NULL!	0	0	195	63.1
55	F	77	2	2	108	3	2	0	#NULL!	0	0	48	60.7
56	M	79	2	2	24	2	2	0	#NULL!	1	0	102	62.3
57	F	74	2	2	39	1	2	0	#NULL!	1	0	161	57.8
58	F	60	2	2	39	3	2	0	#NULL!	0	0	393	64.1
59	F	76	2	2	60	1	2	0	#NULL!	1	1	297	62
60	M	73	2	1	48	1	2	0	#NULL!	0	0	172	60
61	F	84	2	1	73	3	2	0	#NULL!	1	0	171	60.9
62	F	81	2	1	101	3	2	0	#NULL!	1	0	88	61.6
63	F	80	2	1	94	2	2	0	#NULL!	0	0	407	62
64	F	77	2	1	87	1	2	0	#NULL!	0	1	126	60.7
65	M	74	1	2	168	3	2	0	#NULL!	1	0	245	62.5
66	F	65	2	2	120	2	2	0	#NULL!	0	1	124	59.8
67	F	73	1	2	37	2	2	0	#NULL!	1	1	155	56.5
68	M	73	1	1	26	2	2	0	#NULL!	1	0	133	57.8
69	F	72	2	2	72	2	2	0	#NULL!	0	0	289	61.7
70	M	76	2	2	67	1	2	0	#NULL!	0	0	232	62.4
71	M	80	2	1	36	3	2	0	#NULL!	1	1	263	62.7
72	F	72	2	2	56	2	2	0	#NULL!	0	0	55	65.1
73	F	82	2	1	52	3	2	0	#NULL!	0	0	200	62.7
74	M	74	2	1	39	3	2	0	#NULL!	0	0	238	67.5
75	F	79	2	2	108	2	2	0	#NULL!	0	1	97	57.5
76	F	84	2	2	27	3	2	0	#NULL!	0	0	199	65.5
77	M	90	2	1	27	2	2	0	#NULL!	0	1	161	62.7
78	F	78	2	1	43	3	2	0	#NULL!	1	1	180	59.8
79	F	83	2	1	58	3	2	0	#NULL!	0	0	168	61.6
80	F	82	2	2	64	3	2	0	#NULL!	0	0	175	62.1
81	F	82	2	2	77	1	2	0	#NULL!	0	0	116	62.1
82	F	81	2	2	66	1	2	0	#NULL!	1	0	144	64.1
83	F	85	2	2	40	2	2	0	#NULL!	0	1	111	61.4
84	F	75	2	2	28	2	2	0	#NULL!	0	1	129	55.7
85	F	89	2	2	44	1	2	0	#NULL!	0	0	199	65.9
86	M	79	2	2	96	2	2	0	#NULL!	0	1	135	58.2
87	F	77	2	2	85	1	2	0	#NULL!	0	1	205	61.5
88	F	76	2	2	91	3	2	0	#NULL!	1	0	206	63.9
89	F	75	1	2	54	2	2	0	#NULL!	0	0	76	61.6
90	F	70	2	2	108	2	2	0	#NULL!	0	1	155	60.1
91	F	82	2	1	27	3	2	0	#NULL!	1	1	119	59.1
92	F	86	2	2	66	2	2	0	#NULL!	0	0	104	64.1
93	F	83	2	2	49	1	2	0	#NULL!	0	1	138	59.5
